# Supplementary material for: Human Milk from Previously COVID-19-Infected Mothers: The Effect of Pasteurization on Specific Antibodies and Neutralization Capacity
Source: Nutrients. 2021 May 13;13(5):1645. doi: 10.3390/nu13051645 (PMC8152997; doi:10.3390/nu13051645)
Supplement: Supplementary file 1 [file nutrients-13-01645-s001.zip]

Archive with 2 entries (2 files):
- 1193663-Supplemental Table S1 (Raw data).xlsx
- nutrients-1193663-Supplement file.pdf
