# Supplementary material for: Human Milk from Previously COVID-19-Infected Mothers: The Effect of Pasteurization on Specific Antibodies and Neutralization Capacity
Source: Nutrients. 2021 May 13;13(5):1645. doi: 10.3390/nu13051645 (PMC8152997; doi:10.3390/nu13051645)
Supplement: Supplementary file 1 [file nutrients-13-01645-s001.zip › 1193663-Supplemental Table S1 (Raw data).xlsx]

## Sheet: Raw data
	Milk										Serum
	Neutralization pseudovirus			Neutralization in vitro			Spike-IgA			RBD-Ab	Neutralization pseudovirus	Neutraliztion in vitro	Spike-IgG	RBD-IgG	RBD-Ab	NP-Ab
Hospitalized	UP	HPP	HoP	UP	HPP	HoP	UP	HPP	HoP		3344
1	346	98	72	28.3	33.5	<=20	0.6805	0.615	0.7395	1.70963	2879	56.6	1.003	3.017	5.20833	2.90788
2	79	80	42	<=20	<=20	<=20	0.727	0.657	0.6025	0.816296	>4860	23.8	0.4775	2.574	5.20833	4.86674
3	118	150	93	33.5	23.8	<=20	0.9375	1.0415	0.9285	2.09778	2443	56.6	0.8845	3	5.20833	1.26657
PCR confirmed
4	280	481	270	23.8	23.8	<=20	1.0115	1.0065	1.0165	0.425185	775	<=20	0.6295	2.936	2.67057	0.166667
5	61	150	<20	<=20	<=20	<=20	0.4965	0.513	0.574	0.100741	213	<=20	0.348	1.01	1.06901	0.259154
6	31	<20	<20	NA	23.8	<=20	0.7805	0.755	0.6955	0.0444444	281	<=20	0.1715	0.323	0.885417	0.603476
7	115	490	<20	<=20	23.8	<=20	0.438	0.5445	0.6155	0.185185	918	<=20	0.39	0.992	3.35677	1.43934
8	107	1725	33	23.8	23.8	<=20	0.6685	0.7005	0.76	0.21037	221	<=20	0.369	0.672	1.28125	1.89195
9	57	<20	<20	<=20	<=20	<=20	0.0565	0.0525	0.0655	0.274074	<20	<=20	0.3085	1.727	5.20833	1.41257
10	64	70	47	<=20	<=20	<=20	0.151	0.095	0.09	0.0488889	84	<=20	0.195	0.773	1.53385	0.0933333
11	123	351	<20	<=20	<=20	<=20	0.2205	0.197	0.1925	0.0666667	811	<=20	0.186	0.481	0.722656	1.54519
12	0	214	95	<=20	<=20	<=20	0.457	0.59	0.901	0.143704	1313	<=20	0.284	1.332	1.92578	1.77758
13	556	272	526	<=20	<=20	<=20	1.3025	1.105	1.0745	1.70963	4062	<=20	0.5205	2.016	3.21484	1.76784
14	919	308	593	33.5	28.3	<=20	1.0875	0.9715	1.0025	1.89481	139	<=20	0.4485	1.793	5.20833	4.86674
15	359	57	<20	<=20	<=20	<=20	0.604	0.5515	0.6885	0.0488889	783	<=20	0.6235	1.069	0.449219	1.18992
16	157	109	176	<=20	<=20	<=20	0.98	0.717	0.9335	0.92	2219	<=20	0.5105	1.819	3.51172	1.60724
17	216	78	22	23.8	<=20	<=20	0.8695	0.788	0.854	0.131852	>4860	<=20	0.447	1.855	1.96224	0.81518
18	106	245	<20	<=20	<=20	<=20	0.4685	0.4875	0.5065	0.564444	686	23.8	0.248	1.085	3.83073	2.73024
19	270	59	<20	<=20	<=20	<=20	0.5755	0.459	0.447	0.154074	68	<=20	0.39	1.17	3.08333	0.956315
20	296	567	87	<=20	<=20	<=20	0.388	0.4195	0.472	0.0474074	269	<=20	0.134	0.261	0.610677	0.222654
21	314	173	<20	<=20	<=20	<=20	0.47	0.3845	0.453	0.0814815	2915	<=20	0.147	0.994	2.66667	1.00012
22	623	43	35	<=20	<=20	<=20	0.761	0.658	0.3025	0.0755556	1197	<=20	0.1195	1.162	2.16016	2.32995
23	290	21	<20	<=20	<=20	<=20	0.567	0.5595	0.643	0.0651852	455	<=20	0.245	1.005	0.757812	0.66066
24	264	96	<20	<=20	<=20	<=20	0.38	0.3025	0.375	0.0903704	1729	<=20	0.165	1.032	2.8099	0.951448
25	54	57	24	<=20	<=20	<=20	1.0375	1.2015	1.1505	0.037037	ND	<=20	0.117	0.709	1.27344	0.767729
26	507	136	42	<=20	<=20	<=20	0.7795	0.696	0.638	0.037037	2322	NA	NA	NA	NA	NA
27	188	57	117	<=20	<=20	<=20	0.53	0.683	0.5235	0.183704	4704	<=20	0.523	0.862	5.20833	3.05875
28	656	350	99	<=20	<=20	<=20	1.2445	0.986	0.967	0.235556	>4860	28.3	0.534	1.854	4.00911	3.29479
29	246	423	353	<=20	<=20	<=20	1.4485	1.379	1.474	0.0459259	<20	<=20	0.315	1.8	5.20833	3.17433
Suspected
30	194	207	<20	<=20	<=20	<=20	0.186	0.158	0.2565	0.037037	36	<=20	0.0755	0.171	0.0559896	0.0644844
31	82	<20	<20	<=20	<=20	<=20	0.328	0.226	0.3795	0.08	440	<=20	0.132	0.322	0.442708	0.154167
32	38	142	<20	23.8	<=20	<=20	0.4705	0.33	0.531	0.281481	<20	<=20	0.447	1.576	5.20833	0.154167
33	102	41	<20	<=20	<=20	<=20	1.032	1.1395	0.9895	0.0222222	1388	<=20	0.0865	0.692	0.894531	0.345539
34	237	<20	<20	<=20	<=20	<=20	0.4615	0.399	0.493	0.122963	852	<=20	0.21	1.633	5.20833	2.40782
35	248	235	71	<=20	23.8	<=20	0.6945	0.5795	0.728	0.638519	459	<=20	0.704	1.841	5.20833	2.16813
36	243	42	<20	<=20	<=20	<=20	0.761	0.754	0.74	0.112593	<20	<=20	0.6255	1.926	5.20833	1.48922
37	244	177	<20	<=20	<=20	<=20	0.311	0.233	0.286	0.0577778	<20	<=20	0.076	0.301	0.0559896	0.0632677
38	309	412	<20	<=20	<=20	<=20	0.3365	0.4345	0.54	0.0444444	<20	<=20	0.075	0.085	0.0559896	0.0547509
Controls
39	<20	ND	<20	<=20	NA	NA	0.226	NA	NA	0.0533333	<20	<=20	0.086	0.135	0.0651042	0.0511008
40	171	474	96	<=20	NA	NA	0.352	NA	NA	0.0533333	<20	<=20	0.084	0.14	0.0507812	0.0498841
41	175	185	55	<=20	NA	NA	0.354	NA	NA	0.0577778	<20	<=20	0.067	0.123	0.0494792	0.0365006
42	33	370	<20	<=20	NA	NA	0.4815	NA	NA	0.0488889	<20	<=20	0.0875	0.111	0.0507812	0.0413673
43	25	285	58	<=20	NA	NA	0.3475	NA	NA	0.0548148	<20	<=20	0.077	0.146	0.0481771	0.0498841
44	55	245	45	<=20	NA	NA	0.2245	NA	NA	0.0503704	<20	<=20	0.068	0.415	0.726562	0.524392
45	<20	65	<20	<=20	NA	NA	0.1895	NA	NA	0.0518519	<20	<=20	0.073	0.078	0.0598958	0.0547509
46	24	183	<20	<=20	NA	NA	0.3005	NA	NA	0.0488889	<20	<=20	0.073	0.096	0.0859375	0.0632677
47	56	176	45	<=20	NA	NA	0.3105	NA	NA	0.0385185	ND	<=20	0.081	0.089	0.0429688	0.0401506
48	142	70	43	<=20	NA	NA	0.2685	NA	NA	0.0414815	ND	<=20	0.059	0.096	0.0481771	0.0571842
49	131	140	47	<=20	NA	NA	0.337	NA	NA	0.0488889	ND	<=20	0.064	0.166	0.0494792	0.154167
50	87	367	24	<=20	NA	NA	0.1665	NA	NA	0.0518519	ND	<=20	0.072	0.128	0.0416667	0.065701
51	368	199	65	<=20	NA	NA	0.2565	NA	NA	0.0474074		<=20	0.0815	0.12	0.0533854	0.0523175
